# Supplementary material for: The Disequilibrium of Nucleosomes Distribution along Chromosomes Plays a Functional and Evolutionarily Role in Regulating Gene Expression
Source: PLoS One. 2011 Aug 19;6(8):e23219. doi: 10.1371/journal.pone.0023219 (PMC3158759; doi:10.1371/journal.pone.0023219)
Supplement: Table S2 — GO analysis of LOG and HOG genes. (XLS) [file pone.0023219.s006.xls]

## Sheet: LOG
Table S2|GO analysis of LOG genes
Biology Process
GO	Go Term	Count	percent	P-Value	Genes
GO:0003008	system process	1050	0.3166	0	NM_146567, NM_001005568, NM_146816, NM_146760, NM_001011721, NM_147041, NM_001011750, NM_146334, NM_001011859, NM_001011835, NM_147006, NM_001011829, NM_010252, NM_001005481, NM_001011798, NM_020290, NM_001011744, NM_001011751, NM_207249, NM_001011866, NM_001011854, NM_001011847, NM_001011811, NM_146871, NM_001011837, NM_147034, NM_146582, NM_020513, NM_001011523, NM_207550, NM_181276, NM_0010117…
GO:0007154	cell communication	1394	0.4203	8.46316e-214	NM_146567, NM_001005568, NM_146816, NM_146760, NM_001011721, NM_147041, NM_008356, NM_011683, NM_001011750, NM_146334, NM_001011859, NM_001011835, NM_001011829, NM_147006, NM_008560, NM_011011, NM_013516, NM_010252, NM_001005481, NM_001011798, NM_020290, NM_010427, NM_001011751, NM_001011744, NM_207249, NM_001011866, NM_001011854, NM_008962, NM_001011847, NM_001011811, NM_001011837, NM_146871, NM…
GO:0042221	response to chemical stimulus	146	0.044	1.86194e-11	NM_134169, NM_019755, NM_134184, NM_134199, NM_145845, NM_011888, NM_134229, NM_011683, NM_134213, NM_009912, NM_134244, NM_178804, NM_134245, NM_134243, NM_019918, NM_134231, NM_053222, NM_134187, NM_021289, NM_134225, NM_134204, NM_013556, NM_134233, NM_013777, NM_134224, NM_134220, NM_134201, NM_134191, NM_008062, NM_134168, NM_134165, NM_021562, NM_134218, NM_178882, NM_011339, NM_181276, NM_…
GO:0051707	response to other organism	56	0.0169	2.62481e-06	NM_007851, NM_183038, NM_139220, NM_139225, NM_205819, NM_010502, NM_153108, NM_152802, NM_013756, NM_183035, NM_010507, NM_206870, NM_133211, NM_177361, NM_010505, NM_183036, NM_183268, NM_008987, NM_139219, NM_207658, NM_206871, NM_138684, NM_153115, NM_007852, NM_001012307, NM_177544, NM_010030, NM_008334, NM_010504, NM_030734, NM_199067, NM_021319, NM_026972, NM_019728, NM_177347, NM_139223, …
GO:0007565	female pregnancy	17	0.0051	0.00148035	NM_011469, NM_011964, NM_054063, NM_027403, NM_011472, NM_011470, NM_175628, NM_011468, NM_015767, NM_011963, NM_011474, NM_023135, NM_001029893, NM_026087, NM_020261, NM_054060, NM_011471,
GO:0009607	response to biotic stimulus	59	0.0178	0.0157799	NM_007851, NM_183038, NM_139220, NM_139225, NM_205819, NM_010502, NM_153108, NM_152802, NM_013756, NM_183035, NM_010507, NM_206870, NM_133211, NM_177361, NM_010505, NM_183036, NM_183268, NM_008987, NM_139219, NM_207658, NM_206871, NM_153115, NM_138684, NM_007852, NM_001012307, NM_177544, NM_010030, NM_008334, NM_010504, NM_030734, NM_199067, NM_009808, NM_021319, NM_026972, NM_019728, NM_177347, …
For genes in system process and cell communication pathways
Biology process
GO	Go Term	Count	percent	P-Value	Genes
GO:0007606	sensory perception of chemical stimulus	983	0.6927	0	NM_146567, NM_001005568, NM_146816, NM_146760, NM_001011721, NM_147041, NM_001011750, NM_146334, NM_001011859, NM_001011835, NM_001011829, NM_147006, NM_001005481, NM_001011798, NM_020290, NM_001011744, NM_001011751, NM_207249, NM_001011866, NM_001011854, NM_001011847, NM_001011837, NM_001011811, NM_146871, NM_146582, NM_147034, NM_020513, NM_001011523, NM_207550, NM_181276, NM_001011771, NM_0010…
GO:0007186	G-protein coupled receptor protein signaling pathway	1196	0.8428	0	NM_146567, NM_001005568, NM_146816, NM_146760, NM_001011721, NM_147041, NM_011683, NM_001011750, NM_146334, NM_001011859, NM_001011835, NM_001011829, NM_147006, NM_008560, NM_011011, NM_010252, NM_001005481, NM_001011798, NM_020290, NM_001011744, NM_001011751, NM_207249, NM_001011866, NM_001011854, NM_008962, NM_001011847, NM_146871, NM_001011811, NM_001011837, NM_146582, NM_147034, NM_020513, NM…
GO:0050912	detection of chemical stimulus during sensory perception of taste	11	0.0078	4.86357e-06	NM_207022, NM_207025, NM_199155, NM_181276, NM_001001453, NM_199154, NM_181275, NM_001001451, NM_199153, NM_021562, NM_199156,
GO:0050906	detection of stimulus during sensory perception	15	0.0106	0.00565093	NM_199155, NM_207025, NM_021562, NM_008106, NM_199156, NM_023115, NM_207022, NM_181276, NM_054053, NM_001001453, NM_199154, NM_181275, NM_001001451, NM_024458, NM_199153,
GO:0019221	cytokine and chemokine mediated signaling pathway	12	0.0085	0.0241278	NM_144548, NM_009915, NM_007781, NM_021792, NM_009401, NM_019932, NM_197889, NM_019755, NM_007780, NM_008362, NM_008363, NM_009912,

## Sheet: HOG
Table S2|GO analysis of HOG genes (the result of Biology Process (DAVID defined were listed )
Category	GO	GO Term	Count	Precent	PValue
Biology Process	GO:0010467	gene expression	2362	0.176	1.53e-36
Biology Process	GO:0009987	cellular process	8303	0.6187	2.09e-32
Biology Process	GO:0008152	metabolic process	5860	0.4367	1.91e-127
Biology Process	GO:0000003	reproduction	344	0.0256	0.00147
Biology Process	GO:0065007	biological regulation	3435	0.256	5e-72
Biology Process	GO:0051235	maintenance of localization	19	0.0014	0.0279
Biology Process	GO:0051234	establishment of localization	2045	0.1524	9.29e-49
Biology Process	GO:0051179	localization	2304	0.1717	6.3e-57
Biology Process	GO:0048511	rhythmic process	69	0.0051	0.0141
Biology Process	GO:0040011	locomotion	67	0.005	0.00315215
Biology Process	GO:0040007	growth	220	0.0164	9.3e-07
Biology Process	GO:0032502	developmental process	2329	0.1736	2.4e-63
Biology Process	GO:0022610	biological adhesion	473	0.0352	0.00159
Table S2|GO analysis of HOG genes (the number of HOG genes is large. To illustrate the GO result more clearly, we also listed the result of GOTERM_BP_2 (DAVID defined))
Category	GO	GO Term	Count	Percent	PValue
Biology Process	GO:0044238	primary metabolic process	5329	0.3971	3.09e-127
Biology Process	GO:0044237	cellular metabolic process	5316	0.3962	2.49e-122
Biology Process	GO:0043170	macromolecule metabolic process	4622	0.3444	1.1e-88
Biology Process	GO:0050789	regulation of biological process	3123	0.2327	3.52e-59
Biology Process	GO:0050794	regulation of cellular process	2826	0.2106	7.12e-50
Biology Process	GO:0048869	cellular developmental process	1463	0.109	1.27e-49
Biology Process	GO:0051234	establishment of localization	2045	0.1524	7.26e-48
Biology Process	GO:0007275	multicellular organismal development	1756	0.1309	8.53e-48
Biology Process	GO:0016043	cellular component organization and biogenesis	2043	0.1522	4.51e-47
Biology Process	GO:0006810	transport	1987	0.1481	1.83e-45
Biology Process	GO:0048856	anatomical structure development	1600	0.1192	1.95e-45
Biology Process	GO:0009653	anatomical structure morphogenesis	951	0.0709	5.6e-34
Biology Process	GO:0009058	biosynthetic process	1041	0.0776	1.14e-33
Biology Process	GO:0048468	cell development	970	0.0723	3.86e-30
Biology Process	GO:0019222	regulation of metabolic process	1943	0.1448	4.32e-25
Biology Process	GO:0065008	regulation of biological quality	586	0.0437	3.57e-24
Biology Process	GO:0033036	macromolecule localization	662	0.0493	2.85e-20
Biology Process	GO:0010468	regulation of gene expression	1784	0.1329	1.5e-19
Biology Process	GO:0007049	cell cycle	583	0.0434	1.71e-18
Biology Process	GO:0051641	cellular localization	702	0.0523	1.99e-17
Biology Process	GO:0006396	RNA processing	326	0.0243	2.14e-17
Biology Process	GO:0016265	death	570	0.0425	2.63e-17
Biology Process	GO:0045184	establishment of protein localization	586	0.0437	3.4e-17
Biology Process	GO:0006950	response to stress	649	0.0484	3.47e-17
Biology Process	GO:0006350	transcription	1717	0.128	1.52e-16
Biology Process	GO:0051649	establishment of cellular localization	685	0.051	4.21e-16
Biology Process	GO:0008283	cell proliferation	431	0.0321	7.34e-16
Biology Process	GO:0022402	cell cycle process	464	0.0346	4.43e-13
Biology Process	GO:0009056	catabolic process	476	0.0355	1.2e-12
Biology Process	GO:0006807	nitrogen compound metabolic process	333	0.0248	1.23e-12
Biology Process	GO:0009790	embryonic development	361	0.0269	7.15e-12
Biology Process	GO:0006412	translation	398	0.0297	1.3e-11
Biology Process	GO:0009605	response to external stimulus	386	0.0288	5.36e-11
Biology Process	GO:0046903	secretion	276	0.0206	2.26e-10
Biology Process	GO:0007389	pattern specification process	197	0.0147	1.09e-09
Biology Process	GO:0019725	cellular homeostasis	213	0.0159	1.23e-09
Biology Process	GO:0009719	response to endogenous stimulus	237	0.0177	4.12e-09
Biology Process	GO:0006928	cell motility	285	0.0212	7.34e-09
Biology Process	GO:0051674	localization of cell	285	0.0212	7.34e-09
Biology Process	GO:0065009	regulation of a molecular function	321	0.0239	8.46e-09
Biology Process	GO:0050793	regulation of developmental process	234	0.0174	3.2e-07
Biology Process	GO:0048646	anatomical structure formation	165	0.0123	6.34e-07
Biology Process	GO:0051239	regulation of multicellular organismal process	238	0.0177	1.52e-06
Biology Process	GO:0051301	cell division	192	0.0143	3.78e-06
Biology Process	GO:0040008	regulation of growth	142	0.0106	5.94e-06
Biology Process	GO:0016049	cell growth	104	0.0078	6.52e-06
Biology Process	GO:0003001	generation of a signal involved in cell-cell signaling	85	0.0063	1.05e-05
Biology Process	GO:0019953	sexual reproduction	247	0.0184	2.7e-05
Biology Process	GO:0009628	response to abiotic stimulus	142	0.0106	3.06e-05
Biology Process	GO:0045165	cell fate commitment	85	0.0063	9.65e-05
Biology Process	GO:0002520	immune system development	210	0.0156	0.000255
Biology Process	GO:0007610	behavior	248	0.0185	0.000334
Biology Process	GO:0001816	cytokine production	93	0.0069	0.000562
Biology Process	GO:0001775	cell activation	186	0.0139	0.000641
Biology Process	GO:0048771	tissue remodeling	97	0.0072	0.00069
Biology Process	GO:0050878	regulation of body fluid levels	65	0.0048	0.000919
Biology Process	GO:0001709	cell fate determination	25	0.0019	0.00119639
Biology Process	GO:0007059	chromosome segregation	49	0.0037	0.0016701
Biology Process	GO:0045321	leukocyte activation	172	0.0128	0.00189071
Biology Process	GO:0021700	developmental maturation	82	0.0061	0.00197308
Biology Process	GO:0007155	cell adhesion	473	0.0352	0.0020341
Biology Process	GO:0051236	establishment of RNA localization	51	0.0038	0.00203648
Biology Process	GO:0050817	coagulation	51	0.0038	0.00203648
Biology Process	GO:0051716	cellular response to stimulus	27	0.002	0.00211163
Biology Process	GO:0019748	secondary metabolic process	45	0.0034	0.00229844
Biology Process	GO:0048469	cell maturation	68	0.0051	0.00465109
Biology Process	GO:0040012	regulation of locomotion	59	0.0044	0.0172093
Biology Process	GO:0007272	ensheathment of neurons	29	0.0022	0.0180645
Biology Process	GO:0002200	somatic diversification of immune receptors	29	0.0022	0.0180645
Biology Process	GO:0006914	autophagy	20	0.0015	0.0210837
Biology Process	GO:0022602	menstrual cycle process	31	0.0023	0.0214275
Biology Process	GO:0051235	maintenance of localization	19	0.0014	0.0287403
Biology Process	GO:0007623	circadian rhythm	27	0.002	0.0304572
Biology Process	GO:0051606	detection of stimulus	65	0.0048	0.0432017
Biology Process	GO:0035264	multicellular organism growth	47	0.0035	0.0440627
Biology Process	GO:0003006	reproductive developmental process	75	0.0056	0.0490352
Biology Process	GO:0048609	reproductive process in a multicellular organism	59	0.0044	0.0556212
Biology Process	GO:0032504	multicellular organism reproduction	59	0.0044	0.0556212
Biology Process	GO:0007586	digestion	36	0.0027	0.0945947
